# Supplementary material for: The p38/HOG stress-activated protein kinase network couples growth to division in Candida albicans
Source: PLoS Genet. 2019 Mar 28;15(3):e1008052. doi: 10.1371/journal.pgen.1008052 (PMC6456229; doi:10.1371/journal.pgen.1008052)
Supplement: S7 Table — (XLSX) [file pgen.1008052.s013.xlsx]

## Sheet: Description
Table S7
Description
Lists of C. albicans strains and primers used in this study.

## Sheet: Strains
	Name	Parental strain	Genotype	Reference (PMID)
	CAI4	SC5314	ura3Δ::imm434/ura3Δ::imm434 s	Fonzi et al. (1993) (8349105)
	SN148	RM1000	ura3Δ/::imm434::ura3Δ::imm434 iro1Δ::IRO1/iro1Δ::imm434 his1Δ::hisG/his1Δ::hisG leu2Δ/leu2Δ arg4Δ/arg4Δ	Noble et al. (2005) (15701792)
	SN250	RM1000	ura3Δ/::imm434/URA3 iro1::IRO1/iro1::imm434 his1::hisG/his1::hisG Leu2Δ::C.dubliniensis HIS1/leu2Δ::C.maltosa LEU2 arg4/arg4	Noble et al. (2010) (20543849)
	SN152	RM1000	ura3Δ/::imm434::URA3/ura3Δ::imm434 iro1Δ::IRO1/iro1Δ::imm434 his1::hisG/his1::hisG leu2/leu2 arg4/arg4	Noble et al. (2005) (15701792)
	CaSS1	CAI4	his3::hisG/his3::hisG leu2::tetRGAL4AD-URA3/LEU2	Fonzi et al. (1993) (8349105)
	SFY87	BWP17	ura3∆::imm434/ura3∆::imm434 his1::hisG/his1::hisG arg4::hisG/arg4::hisG RPS1/rps1::[CIp30] (URA3/HIS1/ARG4)	Dennison et al. (2005) (16043373)
	DAY286	BWP17	ura3∆::imm434/ura3∆::imm434 his1::hisG/his1::hisG arg4::hisG/pARG4::URA3::arg4:.hisG	Dennison et al. (2005) (16043373)
	ASJC1	SN148	SN148,RPS1/rps1::Cip-Act-URA3	This study
	CAS4	CAI4	ura3Δ::imm434/ura3Δ::imm434 sch9::hisG/sch9::hisG	Stichternoth et al. (2011) (21335533)
	CCS4	CAS4	ura3Δ::imm434/ura3::imm434 sch9::hisG/sch9::hisG LEU2/leu2::[ACT1p-SCH9 URA3]	Stichternoth et al. (2011) (21335533)
	KC339	SN148	Canrm1D::HIS/Canrm1D::LEU2	Ofir et al. (2012) (22463761)
	KC436	SN148	SN148 ADE2/ade2::<URA3 CaNRM1>	Ofir et al. (2012) (22463761)
	CBF1M5A	CAI4	ura3Dimm434/ura3Dimm434 cbf1FRT/cbf1 URA3	Biswas et al. (2003) (14659878)
	YCAT6	BWP17	ura3Δ::λ434 arg4::hisG his1::hisG ccr4Δ::ARG4 ura3Δ::λ434 arg4::hisG his1::hisG ccr4Δ::URA3	Dagley et al. (2011) (21299651)
	YCAT39	BWP17	ura3Δ::λ434 arg4::hisG his1::hisG::pHIS1 ccr4Δ::ARG4 ura3Δ::λ434 arg4::hisG his1::hisG ccr4Δ::URA3	Dagley et al. (2011) (21299651)
	YCAT8	BWP17	ura3Δ::λ434 arg4::hisG his1::hisG pop2Δ::ARG4 ura3Δ::λ434 arg4::hisG his1::hisG pop2Δ::URA3	Dagley et al. (2011) (21299651)
	YCAT51	BWP17	ura3Δ::λ434 arg4::hisG his1::hisG::pHIS1 pop2Δ::ARG4 ura3Δ::λ434 arg4::hisG his1::hisG pop2Δ::URA3	Dagley et al. (2011) (21299651)
	CaEE206	SN152	ura3Δ::imm434/ura3Δ::imm434 gcn5::LEU2/gcn5::HIS1 age4/age4	Epp et al. (2010) (20140196)
	CaEE32	BWP17	ura3Δ::imm434/ura3Δ::imm434 ngg1::UAU1/ngg1::URA3	Epp et al. (2010) (20140196)
	CaEE31	BWP17	ura3Δ::imm434/ura3Δ::imm434 ada2::UAU1/ada2::URA3	Epp et al. (2010) (20140196)
	CaEE33	BWP17	ura3Δ::imm434/ura3Δ::imm434 spt20::UAU1/spt20::URA3	Epp et al. (2010) (20140196)
	CA29	3294	ura3Δ::imm434/ura3Δ::imm434 sst2::HIS1/sst2::HIS1 arg5,6/arg5,6 RPS1/rps1::pl391 (CAG1/pACT1)	Dignard et al. (2008) (18658257)
	CaEE38	BWP17	ura3Δ::imm434/ura3Δ::imm434 srb8::UAU1/srb8::URA3	This study
	CA26	3740	ura3Δ::imm434/ura3Δ::imm434 ste4Δ::HIS1/ste4Δ::HIS1 arg5,6/arg5,6 RPS1/rps1::pl391 (CAG1/pACT1)	Dignard et al. (2008) (18658257)
	CR216	CAI4	ura3Δ::imm434/ura3Δ::imm434 cdc35Δ::hisG-URA3-hisG/cdc35Δ::hisG	Rocha et al. (2001) (11694594)
	CaEE73	SN95	ura3Δ::imm434/ura3Δ::imm434 age3Δ::HIS1/age3Δ::ARG4	Epp et al. (2010) (20140196)
	ASJC2	SN148	SN148, SFP1::HA-URA3/Δsfp1	This study
	ASJC3	SN148	SN148, SWI4::HA-URA3/swi4Δ	This study
	ASJC4	SN148	SN148, HOG1::TAP-URA3/hog1Δ	This study
	ASJC5	SN152	SN152, hog1Δ-LEU2/hog1Δ-HIS1 swi4Δ-ARG4/swi4Δ-Sat1	This study
	ASJC6	SN152	SN152, hog1Δ-LEU2/hog1Δ-HIS1 nrm1Δ-ARG4/nrm1Δ-Sat1	This study
	ASJC7	SN148	ura3Δ/::imm434::ura3Δ::imm434 iro1Δ::IRO1/iro1Δ::imm434 his1Δ::hisG/his1Δ::hisG leu2Δ/leu2Δ arg4Δ/arg4Δ CLN3/cln3-HIS1	This study
	ASJC8	SN152	SN152, hog1Δ-LEU2/hog1Δ-HIS1 cln3Δ-ARG4/CLN3	This study
	HLY4100	BWP17	ura3Δ::imm434/ura3Δ::imm434, his1Δ::hisG/his1Δ::hisG, arg4Δ::hisG /arg4Δ::hisG, ptp2::HIS1/ ptp2::ARG4	Su et al. (2013) (23171549)
	HLY4101	BWP17	his1/his1, leu2/ leu2, arg4/arg4, ura3Δ/ura3Δ::imm434, iro1/iro1::imm434, ptp3::C. dubliniensis HIS1/ptp3::C.maltosa LEU2 ptp2::URA3/ptp2::ARG4	Su et al. (2013) (23171549)
	HLY4106	BWP17	his1/his1, leu2/ leu2, arg4/arg4, ura3Δ/ura3Δ::imm434, iro1/iro1::imm434, ptc1::C. dubliniensis HIS1/ptc1::C.maltosa LEU2 ptc2::URA3/ptc2::ARG4	Su et al. (2013) (23171549)
	ASJC9	HLY4106	his1/his1, leu2/ leu2, arg4/arg4, ura3Δ/ura3Δ::imm434, iro1/iro1::imm434, ptc1::C. dubliniensis HIS1/ptc1::C.maltosa LEU2 ptc2::URA3/ptc2::ARG4 hog1∆::FRT/hog1∆::FRT	This study
	ptp2/ptp2	SN148	Suzanne Noble' mutant collection	Noble et al. (2012) (20543849)
	ptc1/ptc1	SN148	Suzanne Noble' mutant collection	Noble et al. (2012) (20543849)
	ptc2/ptc2	SN148	Suzanne Noble' mutant collection	Noble et al. (2012) (20543849)
	hog1/hog1	SN148	Suzanne Noble' mutant collection	Noble et al. (2012) (20543849)
	pbs2/pbs2	SN148	Suzanne Noble' mutant collection	Noble et al. (2012) (20543849)
	sln1/sln1	SN148	Suzanne Noble' mutant collection	Noble et al. (2012) (20543849)
	swi6/swi6	SN148	Suzanne Noble' mutant collection	Noble et al. (2012) (20543849)
	hmo1/hmo1	BWP17	Dominique Sanglard' mutant collection	Vandeputte et al. (2012) (22581526)
	ahr1/ahr1	BWP17	Dominique Sanglard' mutant collection	Vandeputte et al. (2012) (22581526)
	ssk1/pTet::SSK1	CAI4	GRACE collection (Merck-NRC Canada)	Roemer et al. (2003) (14507372)
	ypd1/pTet::YPD1	CAI4	GRACE collection (Merck-NRC Canada)	Roemer et al. (2003) (14507372)
	gpd2/gpd2	BWP17	Suzanne Noble' mutant collection	Noble et al. (2012) (20543849)
	gpd1/pTet::GPD1	CAI4	GRACE collection (Merck-NRC Canada)	Roemer et al. (2003) (14507372)
	rhr2/pTet::RHR2	CAI4	GRACE collection (Merck-NRC Canada)	Roemer et al. (2003) (14507372)
	JC76	BWP17	ura3Δ::imm434/ura3Δ::imm434, his1::hisG/his1::hisG, arg4::hisG/arg4::hisG hog1􏰌::loxP-ARG4-loxP/ HOG1AF-ProtA:URA3	This study
	JC181	BWP17	ura3Δ::imm434/ura3Δ::imm434, his1::hisG/his1::hisG, arg4::hisG/arg4::hisG pbs2::loxP-ARG4-ura3-loxP/pbs2::loxP-HIS1-loxP, CaEXP-PBS2D D -HM (URA3)	This study
	ASJC10	SN148	hog1/hog1, ura-	This study
	ASJC11	SN148	ASJC10, RPS1/rps1::pACt-SFP1	This study
	ASJC12	BWP17	sfp1/sfp1 ura-	This study
	ASJC13	BWP17	ASJC12, RPS1/rps1::pAct-HOG1	This study
	ASJC14	CAS4	CAS4, RPS1/rps1::pAct-SFP1	This study
	ASJC15	SN148	ASJC10, RPS1/rps1::pAct-SCH9	This study
	ASJC16	SN148	SN148, RPS1/rps1::pAct-SFP1	This study
	ASJC17	SN148	SN148, AHR1/ahr1Δ-ARG4	This study
	ASJC18	SN148	ASJC10, CLN3/cln3-HIS1	This study

## Sheet: Primers
	Name	Sequence
	Primers for HA- and TAP-tagging
	Hog1-TAPF1	agactttcatcaaactgttggtgtggcaaatgaaactgagggttccgaacaaccagacctgcaagtggagcaaaacaacttggattccgccaacggagcGGTCGACGGATCCCCGGGTT
	Hog1-TAPR1	accagatgaacttagacgtattttaacaaaagtaggggaaacagtgaatatgtaaaatgtgtatttaataataagatctataccatatatttaatcaaaTCGATGAATTCGAGCTCGTT
	Sfp1-HA F1	CATACCGTTGTGAAGTTTGTGGTAAGAGATATAAGAACTTGAACGGTTTAAAATATCACAGGGGCCACTCCACTCACGGTCGACGGATCCCCGGGTT
	Sfp1-HA R1	CACACAACAATAATACTAAAAGGAGAGACCAGACAGAGCGCAAATCGTTTTCATGACGGAGTATTTAGAGGAAATGTCGATGAATTCGAGCTCGTT
	SWI4-HA F1	agtttgagttgtggtgttaaagttgaagaaattgacagtttaattgatggaattgccgaatcattaactgaaggtatgacgGGTCGACGGATCCCCGGGTT
	SWI4-HA R1	atgagcataagagaattcattaagtagcagttatacattgccagtacgataattcaaacataatattacaattattctaaTCGATGAATTCGAGCTCGTT
	Primers for PCR screen of HA- and TAP-tagging
	Hog1-TAPExF1	cgatgagcctgtttgtgaga
	Hog1-TAPExR1	tgcctcgtaaggacggtatt
	Sfp1-HA ExF1	GAAAATGGCTCCAGTTCCAA
	Sfp1-HA ExR1	AGAAAAACGATCCGACAACG
	SWI4-HA ExF1	ttgcaacttgaacgtaatcg
	SWI4-HA ExR1	tttggtgggagggaataatg
	Primers for gene deletion
	CLN3KOF1	ATGTTTCCTAATTCACCTGATGCTTTCCATCAAGTTAGGATGATGCAATCCCTGATCAAAGCAAGTAATTTCAAGTTACAATCAATGGAAgaagcttcgtacgctgcaggtc
	CLN3KOR1	TTATTGTTGAAGATAGAAAAGTGTACCATAATTAGCACTCTTCGATCTTTTCAATGTATCATGATTTTTGAGTGTGTAACCAGCAATGGtctgatatcatcgatgaattcgag
	SWI4KOF1	Atgtctgaacctccccaagtatttcgagctacctactcaaatgtatgttataccaatgtttcttaacttctttttatgaagaagcttcgtacgctgcaggtc
	SWI4KOR1	tcacgtcataccttcagttaatgattcggcaattccatcaattaaactgtcaatttcttcaactttaacaccacaactcatctgatatcatcgatgaattcgag
	NRM1KOF1	ATGTCATTAACAACTAATAGAATTGCATTATCAACAATCAAGGATAGTCATTTGAATTCATCTCCTTCAAATACTCCTTCgaagcttcgtacgctgcaggtc
	NRM1KOR1	TCACATTCTATGACCACCCAATTGTAATAATGATTTAGCAACACTAAATTTATTAGGTGTGGTAAATTGTTGATTACTTAAtctgatatcatcgatgaattcgag
	Primers for PCR screen of gene deletion
	CLN3KOExF1	tctggtgctcaactagtttcctt
	CLN3KOExR1	ggctggaagcaagacagaaa
	SWI4KOExF1	Acgcgtatcaatttggcaat
	SWI4KOExR1	gccttggttgagtttttcca
	NRM1KOExF1	CTTCTTCTAACGTTTCCACC
	NRM1KOExR1	AAAACAGAAACAGGACAAGAC
	CLN3IntF1	ccaagaccgccaatgagtat
	CLN3IntR1	cataacttcgtttttccccag
	SWI4IntF1	Agcagaggaaccacgaaaga
	SWI4IntR1	gtgtggccctcgtcatctat
	NRM1IntF1	CATAACAATTATTCAAAACACTACAAT
	NRM1R1	GAGAAAACTTTTTATTCAAGCTAGTT
	Primers for gene overexpression
	oeSFP1F1	cgaagcttATGTTTAATACCAAGATATTTGAAAATAC
	oeSFP1R1	cgacgcgtTTAATGAGTGGTATGCCCACGATGGTAT
	oeSCH9F1	cgaagcttATGGTAGATTTTGCAAAATCAT
	oeSCH9R1	cgacgcgtCTAAAGATCAAATCTTCCATTGA
	oeHOG1F1	cgaagcttATGTCTGCAGATGGAGAATTTACA
	oeHOG1R1	cgacgcgtTTAAGCTCCGTTGGCGGAATCCAAGTTG
	Primers for qPCR
	qRNR1 F1	GACTATCTACCATGCTGCTGTTG
	qRNR1 R1	GGTGCAACCAACAAGGAGTT
	qPCL2 F1	ccactgaagagaaaccagca
	qPCL2 R1	tggcattggcaggtaataga
	qAct1 F1	GAAGCCCAATCCAAAAGA
	qAct1 R1	CTTCTGGAGCAACTCTCAATTC
	qEIF4E F1	GACTGTCGGTGAGAGATTGAAG
	qEIF4E R1	AGGTTCAGCGCCTCTAGTA
	qTIF6 F1	GTTGCTGGTACCGTGAATAGA
	qTIF6 R1	CTGGAGCAGTAGTATCCAAACC
	qMRPL9 F1	ATCGTACTCCTGGTGCTACT
	qMRPL9 R1	CGGCTTCACCATCAGTATGT
	qRPS28B F1	GTGGTGTCACCCAAGTTAGAG
	qRPS28B R1	TCAGATTCCATCAAGCACAAGA
	qRPS12 F1	GGGTGAATGGGCTGGTTTAT
	qRPS12 R1	AGTGTTCCAACAAGATGTTTCTTTC
	qRPS32 F1	ACCATCCCACAACCAAACA
	qRPS32 R1	GAAGCAATTTCAGCAGCATAAGA
	qChIP-RPS1F1	AGGTAGTTTGTCGTCTGAATGT
	qChIP-RPS1R1	GCAGGATAACAACGCACATAAA
	qChIP-NOG1F1	TGTAGAGTATATGTGTGATACAAAGGG
	qChIP-NOG1R1	GGGATGCCTATACAAAGGAGTTAT
	qChIP-NOP1F1	CCAGACTCTACTTCCCATACCT
	qChIP-NOP1R1	CCGTATCTTGCGTCTGACAA
	qChIP-RPL3F1	ctgctggcttcatcatcaga
	qChIP-RPL3R1	cgcatactgaaagaaacagaaca
	qChIP-RPL18F1	Gaatggcaaatacggtgctt
	qChIP-RPL18R1	CCCGATGCGTGTAGTATGAA
	qChIP-RPL11F1	gtgagagtgtgtggtaaaatgc
	qChIP-RPL11R1	tgcaacaattgaaagtatcctg
	qChIP-RPL14F1	ccaagcagaacaaaaattcact
	qChIP-RPL14R1	caagctttgatttgcaactttc
	qChIP-RPL21F1	TCCTCTTCTGCACACCTCTTA
	qChIP-RPL21R1	GAGTGTGTCTCCAAAGCAGTAG
